# Supplementary material for: Mixed-Reality-Assisted Physician-Modified Stent Grafts: An Experimental Pre-Clinical Feasibility Study Using the Valiant Captivia and Endurant II Stent Graft Systems
Source: J Clin Med. 2026 Feb 23;15(4):1663. doi: 10.3390/jcm15041663 (PMC12941694; doi:10.3390/jcm15041663)
Supplement: Supplementary file 1 [file jcm-15-01663-s001.zip]

Archive with 4 entries (2 files):
- jcm-4130360-supplementary/
- jcm-4130360-supplementary/supplement/
- jcm-4130360-supplementary/supplement/supplementary_material S1.mp4
- jcm-4130360-supplementary/supplement/supplementary_material S2.pdf
